# Supplementary material for: Is the Ventilatory Efficiency in Endurance Athletes Different?—Findings from the NOODLE Study
Source: J Clin Med. 2024 Jan 16;13(2):490. doi: 10.3390/jcm13020490 (PMC10816682; doi:10.3390/jcm13020490)
Supplement: Supplementary file 1 [file jcm-13-00490-s001.zip]

Archive with 1 entries (1 files):
- jcm-2791047-SI.pdf
